# Supplementary material for: Heartfulness in Vegans, Vegetarians, and Omnivores
Source: Int J Environ Res Public Health. 2023 Mar 11;20(6):4943. doi: 10.3390/ijerph20064943 (PMC10049544; doi:10.3390/ijerph20064943)
Supplement: Supplementary file 1 [file ijerph-20-04943-s001.zip]

Archive with 1 entries (1 files):
- ijerph-2237157-supplementary.pdf
